# Supplementary material for: Body Mass Index, Quality of Life and Activity Limitation Trajectories over 2 Years in Patients with Knee or Hip Osteoarthritis: A Dual Trajectory Approach Based on 4265 Patients Included in the AktivA Quality Register
Source: J Clin Med. 2023 Nov 14;12(22):7094. doi: 10.3390/jcm12227094 (PMC10672133; doi:10.3390/jcm12227094)
Supplement: Supplementary file 1 [file jcm-12-07094-s001.zip]

Archive with 1 entries (1 files):
- jcm-2672542-supplementary.pdf
